# Supplementary material for: Effects of iron deficiency and exogenous sucrose on the intermediates of chlorophyll biosynthesis in Malus halliana
Source: PLoS One. 2020 May 6;15(5):e0232694. doi: 10.1371/journal.pone.0232694 (PMC7202898; doi:10.1371/journal.pone.0232694)
Supplement: S1 File — (XLSX) [file pone.0232694.s001.xlsx]

## Sheet: Fig 1
ALA content (μmol g-1)
	M. halliana		M. hupehensis
Day	Mean value	Standard deviation	Mean value	Standard deviation
0	7.72685	0.09401	5.92593	0.09504
0.5	8.76852	0.08735	6.50463	0.0925
3	8.9537	0.0977	7.80093	0.2082
6	9.20833	0.08888	8.10185	0.0877
12	10.3657	0.1179	8.93519	0.1
PBG content (μmol g-1)
	M. halliana		M. hupehensis
Day	Mean value	Standard deviation	Mean value	Standard deviation
0	28.8306	0.40415	25.2186	0.50332
0.5	31.7541	0.50478	27.5683	0.21547
3	32.7104	0.36166	30.2459	0.2512
6	34.7049	0.4	30.8197	0.5
12	35.1967	0.51854	31.8852	0.34641
URO Ⅲ content (μmol g-1)
	M. halliana		M. hupehensis
Day	Mean value	Standard deviation	Mean value	Standard deviation
0	5.67518	0.07937	5.52616	0.08167
0.5	6.22567	0.08033	5.94891	0.07056
3	9.09976	0.31753	6.95864	0.08579
6	8.76825	0.09458	7.85888	0.09215
12	8.55535	0.08505	7.84976	0.0877
Proto IX content (μg g-1)
	M. halliana		M. hupehensis
Day	Mean value	Standard deviation	Mean value	Standard deviation
0	0.0351	0.00037481	0.03293	0.00016388
0.5	0.03692	0.000588015	0.02988	0.000837009
3	0.03943	0.00141	0.02629	0.000892331
6	0.04039	0.000828878	0.02266	0.000129286
12	0.03929	0.000269718	0.02075	0.00010125
Mg-Proto IX content (μg g-1)
	M. halliana		M. hupehensis
Day	Mean value	Standard deviation	Mean value	Standard deviation
0	0.0351	0.00037481	0.03293	0.00016388
0.5	0.03692	0.000588015	0.02988	0.000837009
3	0.03943	0.00141	0.02629	0.000892331
6	0.04039	0.000828878	0.02266	0.000129286
12	0.03929	0.000269718	0.02075	0.00010125
Pchlide content (μg g-1)
	M. halliana		M. hupehensis
Day	Mean value	Standard deviation	Mean value	Standard deviation
0	0.01535	4.79415e-05	0.01426	0.000359584
0.5	0.01898	0.000135801	0.01398	9.81341e-05
3	0.02042	0.000680371	0.01347	0.000256753
6	0.0211	0.000718253	0.01226	0.000328984
12	0.02003	0.000610409	0.01138	0.000619198

## Sheet: Fig.2
Relative expression of ALAD
	M. halliana		M. hupehensis
Day	Mean value	Standard deviation	Mean value	Standard deviation
0	1	0.12089	1	0.1
0.5	1.90528	0.13147	1.512	0.092
3	1.89212	0.22275	1.089	0.07
Relative expression of PBGD
	M. halliana		M. hupehensis
Day	Mean value	Standard deviation	Mean value	Standard deviation
0	1	0.16292	1	0.14629
0.5	1.30888	0.16457	0.9	0.09846
3	0.27803	0.0574	0.25	0.03977
Relative expression of UROS
	M. halliana		M. hupehensis
Day	Mean value	Standard deviation	Mean value	Standard deviation
0	1	0.17408	1	0.17408
0.5	2.16345	0.20139	1.726	0.14201
3	1.84038	0.15307	1.234	0.13071
Relative expression of UROD
	M. halliana		M. hupehensis
Day	Mean value	Standard deviation	Mean value	Standard deviation
0	1	0.47459	1	0.40934
0.5	19.9042	1.56849	11.1194	1.11248
3	3.59253	0.67869	4.99332	1.32874
Relative expression of PPOX
	M. halliana		M. hupehensis
Day	Mean value	Standard deviation	Mean value	Standard deviation
0	1	0.14331	1	0.1116
0.5	75.322	7.1566	0.13918	0.02702
3	40.7859	4.84597	0.63288	0.12526
Relative expression of CHLH
	M. halliana		M. hupehensis
Day	Mean value	Standard deviation	Mean value	Standard deviation
0	1	0.06999	1	0.09214
0.5	1.30134	0.1277	0.35973	0.06693
3	1.53688	0.15862	0.4813	0.05759
Relative expression of MgPMT
	M. halliana		M. hupehensis
Day	Mean value	Standard deviation	Mean value	Standard deviation
0	1	0.08997	1	0.03373
0.5	1.81504	0.24528	1.61888	0.1367
3	2.53151	0.26169	1.41912	0.14506
Relative expression of MPE
	M. halliana		M. hupehensis
Day	Mean value	Standard deviation	Mean value	Standard deviation
0	1	0.09199	1	0.05053
0.5	2.01391	0.10132	1.54221	0.09941
3	2.12874	0.1275	0.91067	0.0768

## Sheet: Fig 4
ALA content (μmol g-1)
	M. halliana
Treatment	Mean value	Standard deviation
T1	3.10185	0.17476
T2	4.375	0.3027
T3	2.29167	0.36084
T4	4.23611	0.34722
T5	1.2037	0.10608
T6	0.39815	0.07649
PBG content (μmol g-1)
	M. halliana
Treatment	Mean value	Standard deviation
T1	22.2404	0.83724
T2	17.7322	0.45144
T3	15.3005	1.94374
T4	15.0546	0.87645
T5	20.2186	1.89473
T6	8.92896	1.34829
URO Ⅲ content (μmol g-1)
	M. halliana
Treatment	Mean value	Standard deviation
T1	12.6217	0.18118
T2	12.4179	0.56252
T3	11.3382	0.33179
T4	12.3054	1.74614
T5	17.9653	2.5721
T6	8.936	0.988
Proto IX content (μg g-1)
	M. halliana
Treatment	Mean value	Standard deviation
T1	0.04329	0.00564
T2	0.03078	0.00154
T3	0.04111	0.00324
T4	0.02595	0.00366
T5	0.0396	0.00135
T6	0.02035	0.00414
Mg-Proto IX content (μg g-1)
	M. halliana
Treatment	Mean value	Standard deviation
T1	0.02493	0.00249
T2	0.02012	0.003
T3	0.02459	0.00228
T4	0.01926	0.0029
T5	0.02305	0.0023
T6	0.0163	0.00312
Pchlide content (μg g-1)
	M. halliana
Treatment	Mean value	Standard deviation
T1	0.01684	0.000814239
T2	0.01596	0.000823457
T3	0.01828	0.00168
T4	0.0157	0.000693384
T5	0.01706	0.000655313
T6	0.01236	0.00265

## Sheet: Fig 5
Relative expression of ALAD
	M. halliana
Treatment	Mean value	Standard deviation
T1	1	0.20524
T2	0.75089	0.16618
T3	2.01391	0.28544
T4	1.48452	0.243
T5	2.57279	0.31089
T6	0.26425	0.09045
Relative expression of PBGD
	M. halliana
Treatment	Mean value	Standard deviation
T1	1	0.15907
T2	0.42533	0.05005
T3	0.92873	0.09735
T4	0.70385	0.09341
T5	1.64338	0.18767
T6	0.20685	0.0408
Relative expression of UROS
	M. halliana
Treatment	Mean value	Standard deviation
T1	1	0.21867
T2	0.45063	0.10296
T3	1.80667	0.14078
T4	1.23114	0.13442
T5	1.98618	0.18395
T6	0.12186	0.04411
Relative expression of UROD
	M. halliana
Treatment	Mean value	Standard deviation
T1	1	0.21958
T2	1.90088	0.17698
T3	3.52266	0.36737
T4	0.61842	0.1
T5	0.82932	0.09284
T6	1.82766	0.15202
Relative expression of PPOX
	M. halliana
Treatment	Mean value	Standard deviation
T1	1	0.1547
T2	1.61702	0.19463
T3	9.06337	0.85106
T4	0.33026	0.06044
T5	0.33371	0.05499
T6	0.86854	0.14529
Relative expression of CHLH
	M. halliana
Treatment	Mean value	Standard deviation
T1	1	0.07577
T2	1.84745	0.30695
T3	8.31087	0.78077
T4	0.0292	0.003
T5	0.04847	0.00581
T6	0.25644	0.03886
Relative expression of MgPMT
	M. halliana
Treatment	Mean value	Standard deviation
T1	1	0.07358
T2	1.94745	0.36949
T3	7.31087	1.08077
T4	0.0192	0.003
T5	0.03485	0.00481
T6	0.15644	0.02389
Relative expression of MPE
	M. halliana
Treatment	Mean value	Standard deviation
T1	1	0.27358
T2	2.94745	0.36949
T3	6.31087	0.80768
T4	0.0392	0.0059
T5	0.04847	0.00481
T6	0.26435	0.02389
